# Supplementary material for: Enhancing feature selection for ordinal outcomes using resampling-based sparse linear discriminant analysis
Source: Bioinform Adv. 2026 Jul 13;6(1):vbag196. doi: 10.1093/bioadv/vbag196 (PMC13401443; doi:10.1093/bioadv/vbag196)
Supplement: vbag196_Supplementary_Data [file vbag196_supplementary_data.zip › SupplimentaryFile1.xlsx]

## Sheet: glioma.VIP
GeneName	VIP
INPP1	0.79
NRXN3	0.775
OR7A5	0.775
AP1G2	0.74
DNAJC8	0.72
OXCT1	0.7
KIF20A	0.695
CDC42	0.685
SLC4A1	0.67
TGFB2	0.66
S100A3	0.66
ACSL4	0.655
SLC16A1	0.65
SLITRK5	0.64
ORC2	0.62
SLC12A4	0.59
ZBTB14	0.585
PLAGL2	0.58
RPL5	0.58
FUT9	0.575
SERPINE2	0.57
WASHC4	0.565
PITPNB	0.565
NUP205	0.565
SCD	0.555
ZDHHC17	0.52
NMT2	0.505
RNF139	0.5
S100A7	0.495
NCR1	0.495
ABCC2	0.49
ITM2A	0.485
AP1S1	0.485
MAP3K12	0.485
APOA4	0.485
IGFBP5	0.48
YY1	0.48
TTC3	0.475
TSC22D3	0.475
BRD8	0.475
MYO5A	0.47
ARVCF	0.465
POU1F1	0.46
SLC7A1	0.455
VPS51	0.45
HP	0.45
INHA	0.445
CCKAR	0.44
GLI1	0.44
SHOX2	0.435
KCNN2	0.43
CCDC47	0.425
ACTR5	0.415
MATN1	0.41
NPIPB3	0.4
DSTYK	0.39
MPHOSPH10	0.385
HEPH	0.38
LYRM1	0.37
GLP1R	0.36
ZHX2	0.355
GPR75	0.35
PLLP	0.35
DRD2	0.345
DTX2	0.34
CSF2RA	0.335
KCNJ13	0.335
UQCRB	0.335
RAB40B	0.33
KRT5	0.325
MDC1	0.325
EDNRA	0.32
MEP1B	0.32
TSSK2	0.315
LOC101927446	0.315
OMD	0.315
NF2	0.305
DOK1	0.305
IRAK1	0.305
SMURF1	0.305
B3GALT5	0.305
DCLRE1A	0.305
IGHA1	0.3
DUSP11	0.3
EDC4	0.295
ALAS2	0.29
TMEM87A	0.29
HRH2	0.29
SMARCA1	0.29
RWDD3	0.29
SRSF8	0.285
NR4A2	0.285
MAB21L1	0.285
NDUFA6	0.28
ILKAP	0.28
ADK	0.28
TNFRSF13B	0.28
FGF1	0.275
NADK	0.275
RPS6KB1	0.27
ZNF84	0.27
PYGB	0.265
ISG20L2	0.265
PPIF	0.26
SHBG	0.26
MYO1D	0.255
ACTN2	0.255
SLC7A2	0.25
IL1RL2	0.25
EVC	0.245
AQP3	0.245
IGHD	0.24
POLG	0.24
APBA1	0.24
KRT32	0.24
LILRB4	0.24
LARP4	0.235
MLF1	0.235
CHRNB1	0.235
IL6ST	0.23
LRRC41	0.23
TEAD4	0.23
ACTC1	0.23
DYRK1A	0.225
RNH1	0.225
GFI1	0.225
NR4A1	0.225
ESRRA	0.22
STAG3L4	0.22
MTMR8	0.22
LSM5	0.22
ME1	0.22
WDFY3	0.215
DAXX	0.215
JARID2	0.215
EYA1	0.21
MED24	0.21
FAM83E	0.21
MON1B	0.21
MYH11	0.205
CERS4	0.205
PLS1	0.205
TREH	0.205
CMTR1	0.2
EPB41	0.2
SS18	0.2
DIAPH2	0.2
MEST	0.195
PRH1	0.195
RFXAP	0.195
RPS6	0.19
CC2D1A	0.19
ATG4B	0.19
CEP250	0.19
CLEC11A	0.185
TMC5	0.185
BRD3	0.18
EIF4ENIF1	0.18
HK3	0.18
ERI3	0.18
TRAPPC2B	0.18
TSPYL5	0.175
GPM6A	0.175
PCGF1	0.175
CACNB1	0.17
DICER1	0.17
NFKBIE	0.17
KRT1	0.17
CHRNA6	0.17
GRK6	0.165
AKAP1	0.165
PAPPA	0.165
FOXO3	0.165
SLC22A3	0.165
ACOX1	0.165
MEG3	0.16
EMID1	0.16
COL6A1	0.16
DHFRP3	0.16
AHDC1	0.16
KCNJ10	0.16
CUBN	0.16
POU4F1	0.16
GARS1	0.16
RUNX1	0.155
PMS2P2	0.155
STOML1	0.155
MBNL2	0.155
SOX30	0.155
SAT1	0.155
SOS1	0.15
PPP2R5A	0.15
MAP3K11	0.15
DCAF1	0.15
CEP43	0.15
AOAH	0.15
SLC1A6	0.15
BAIAP2	0.15
TTPA	0.15
LILRB3	0.145
HIBCH	0.145
ADAR	0.145
LRCH4	0.145
FANCI	0.14
SCUBE3	0.14
FMR1	0.14
PSMF1	0.14
KIR2DS1	0.14
TMED2	0.135
EPHA5	0.135
HAMP	0.135
PRDM14	0.135
LIPC	0.135
LCT	0.135
VAPA	0.135
KLK2	0.135
TICAM1	0.13
BUB1	0.13
LRRC37A4P	0.13
KPNA3	0.13
DDX50	0.13
RABGAP1L	0.13
ADIRF	0.13
MTM1	0.13
PIR	0.13
BAZ1B	0.125
PRAMEF10	0.125
TMEM63A	0.125
RGS1	0.125
PGK1	0.125
PLA2G2A	0.125
GRK3	0.125
NPR2	0.125
MPP3	0.125
SLC35A2	0.125
CNPPD1	0.125
SETD1B	0.12
PCNX1	0.12
TTLL5	0.12
VWF	0.12
CAPN10	0.12
SIRT5	0.12
DESI2	0.12
GLIPR1	0.12
VDR	0.12
RAD52	0.12
ZBTB7B	0.12
GH1	0.12
MATN4	0.12
MYOZ2	0.12
PPIE	0.12
LYN	0.115
S100A8	0.115
IGFBP6	0.115
UCHL3	0.115
SLN	0.115
MASP1	0.115
CDK10	0.11
NDUFS7	0.11
APOC1	0.11
GUK1	0.11
EFEMP1	0.11
ATP6V1G2	0.11
RAB3GAP2	0.11
CTSH	0.11
MYO1C	0.11
WIPI2	0.11
RAB14	0.11
HOXC5	0.11
ACAN	0.11
PRPF4	0.11
IGK	0.105
AKT3	0.105
WEE1	0.105
MARCKSL1	0.105
QPCTL	0.105
MED7	0.105
FOSL1	0.105
TLX2	0.105
HBB	0.105
SF1	0.105
IMP4	0.1
MFSD9	0.1
DHRS7	0.1
DCP1A	0.1
CDH7	0.1
NUTF2	0.1
BPGM	0.1
TRAF5	0.1
KLK11	0.1
TULP1	0.1
CSF1	0.1
SLC28A2	0.1
DOHH	0.1
SLC36A1	0.095
SCAMP4	0.095
DIXDC1	0.095
CHRNA4	0.095
STX7	0.095
CTDP1	0.095
GOLGB1	0.095
NR1I2	0.095
SRRM2	0.095
PLG	0.095
CDK7	0.09
SBF1	0.09
LOC100288570	0.09
KDM4D	0.09
ZNF24	0.09
NFE2L3	0.09
E2F1	0.09
HAS1	0.09
HOXA6	0.09
TFPI2	0.09
NIPAL3	0.09
RHD	0.09
AAMP	0.085
TBC1D9B	0.085
TMEM97	0.085
SNED1	0.085
RPS10	0.085
CYP2A7P1	0.085
QRSL1	0.085
HTT	0.085
PMFBP1	0.085
SPINT1	0.085
ADCY9	0.085
HBG1	0.085
RBMS2	0.085
PNOC	0.085
CRTAM	0.085
SLC1A7	0.085
ITPR3	0.085
CNR1	0.085
GADD45B	0.085
DBP	0.085
SLC4A7	0.085
SMAD6	0.085
CFB	0.08
NPFF	0.08
ZNF460	0.08
TRIM68	0.08
NAE1	0.08
MEPCE	0.08
LINC01711	0.08
GSTM3	0.08
IFNAR1	0.08
PSMC1	0.08
GC	0.08
SMAD3	0.08
IL1R2	0.08
GAD1	0.08
ZNF200	0.08
SCN7A	0.08
ARHGEF12	0.08
FRMD8	0.08
CCN6	0.075
CYP3A43	0.075
PCDHA10	0.075
UBXN4	0.075
DELE1	0.075
EPS8L2	0.075
SRPK1	0.075
CALM1	0.075
IL21R	0.075
STK38	0.075
THRA	0.075
HNRNPA1	0.075
HOXB7	0.075
IKZF1	0.075
SLC4A3	0.075
EIF2S1	0.075
CYP2D6	0.075
CASP4LP	0.075
SPTB	0.075
VAT1	0.075
VAMP3	0.075
CD24	0.075
CUL4B	0.075
UPF1	0.07
DMAC2L	0.07
CYP21A2	0.07
ACSM1	0.07
KRT19P2	0.07
PRKAG2	0.07
STMN1	0.07
RCBTB2	0.07
RRAD	0.07
RAD9A	0.07
KCNJ8	0.07
DUS4L	0.07
NR0B2	0.07
WNT2B	0.07
XIAP	0.07
TTTY14	0.07
CD209	0.07
BCL2L11	0.07
KIFC3	0.07
ERBB2	0.065
AKAP9	0.065
LSS	0.065
NDUFB7	0.065
PFAS	0.065
ADD3	0.065
HOXA1	0.065
TP53I11	0.065
RNASEH1	0.065
ZNF3	0.065
IGF2	0.065
GPR173	0.065
FAXDC2	0.065
PDGFRA	0.065
PPP6C	0.065
RAP1GAP	0.065
NBR2	0.065
RFC1	0.065
ZEB1	0.065
GATA2	0.065
NPEPPS	0.065
PFDN1	0.06
GEMIN2	0.06
PDE4A	0.06
AQR	0.06
DDX28	0.06
GAS6	0.06
FARP1	0.06
HTR3A	0.06
CDC25C	0.06
SENP2	0.06
UTP11	0.06
RABEP2	0.06
PGGHG	0.06
SUCLA2	0.06
SKP1	0.06
IL32	0.06
KLHL20	0.06
SURF1	0.06
CLPX	0.06
KIAA0408	0.06
KIN	0.06
ITGA2B	0.06
FKBP6	0.06
NPPB	0.06
FBP2	0.06
GIPR	0.06
AVPR1B	0.06
KRT33A	0.06
ZFP36L2	0.06
WNT7A	0.06
IPO5	0.055
TNPO3	0.055
RDX	0.055
EHBP1	0.055
SEC24A	0.055
AKAP13	0.055
FBLN1	0.055
VARS1	0.055
H4C2	0.055
PHLDB1	0.055
PRKACA	0.055
RALB	0.055
HELLS	0.055
H2AJ	0.055
MOSPD2	0.055
VPS35L	0.055
KDELR3	0.055
TCN2	0.055
RUNX3	0.055
SLC31A2	0.055
IDUA	0.055
RBBP5	0.055
SURF2	0.055
PTPN11	0.055
SMARCA2	0.055
NR0B1	0.055
TMSB4Y	0.055
HTN3	0.055
ASPH	0.055
NMT1	0.055
AIF1	0.055
FBXW11	0.055
GIT2	0.055
ME2	0.055
TNFRSF25	0.05
OLFML2A	0.05
IQCK	0.05
RTN4	0.05
CTXND1	0.05
DNPEP	0.05
BCAT2	0.05
GK	0.05
TBC1D22B	0.05
ST14	0.05
ACSF2	0.05
RAB8B	0.05
SCARA3	0.05
HNRNPL	0.05
TFIP11	0.05
SDF2	0.05
DGKA	0.05
MPST	0.05
GCH1	0.05
CHKA	0.05
CPS1	0.05
GTPBP1	0.05
SLC18A2	0.05
AFF2	0.05
RASA3	0.05
ACSBG1	0.05
USP9X	0.05
CRYBA1	0.05
SLC30A4	0.05
ZNF146	0.05
IL13	0.05
HAUS7	0.05
LCN1	0.05
EBNA1BP2	0.05
NR2F2	0.05
MTF2	0.05
GRIN2C	0.05
FCGR2B	0.045
IL5RA	0.045
POLR2M	0.045
MRPS31	0.045
FUBP1	0.045
CTDSPL	0.045
KTN1	0.045
TBL1X	0.045
SNORA21	0.045
LOC100505498	0.045
MRS2	0.045
NADSYN1	0.045
PIWIL2	0.045
UBA6	0.045
PHF21A	0.045
FGF2	0.045
APOA1	0.045
EPHB3	0.045
F5	0.045
USP13	0.045
CD1D	0.045
SCGB2A1	0.045
RTCB	0.045
EPHA7	0.045
CSE1L	0.045
MR1	0.045
KRT85	0.045
RAB2A	0.045
TRIO	0.045
FZR1	0.045
FYN	0.045
OSBPL7	0.045
MS4A1	0.045
ELOVL6	0.04
LPAL2	0.04
PRKG1	0.04
HNRNPU	0.04
ITGB5	0.04
NUP54	0.04
BRD4	0.04
TSKS	0.04
CENPJ	0.04
MVD	0.04
PTPRM	0.04
TPP2	0.04
COIL	0.04
TAB1	0.04
RALGPS1	0.04
MRPL58	0.04
ZNF646	0.04
SMPDL3B	0.04
FMO5	0.04
EIF1AX	0.04
ZNF254	0.04
SLC22A14	0.04
OXT	0.04
BEST1	0.04
ADARB1	0.04
SYPL1	0.04
H3C8	0.04
TMCO1	0.04
TSPAN1	0.04
NTHL1	0.04
RGS13	0.04
NOX1	0.035
UBE2I	0.035
OPRM1	0.035
RTEL1	0.035
ID2	0.035
ZMIZ1	0.035
CD59	0.035
TSFM	0.035
YIPF1	0.035
PARD6B	0.035
APOM	0.035
MCM3AP	0.035
FARSA	0.035
DAZ1	0.035
NME7	0.035
SEM1	0.035
RBM23	0.035
BCKDHA	0.035
GABRQ	0.035
CTSK	0.035
PPP2R1B	0.035
STARD3	0.035
MNAT1	0.035
DHX16	0.035
VRK1	0.035
CCL4	0.035
CA12	0.035
PKIA	0.035
IFNAR2	0.035
TCF21	0.035
CIB2	0.035
GPR162	0.035
CD58	0.035
ST3GAL2	0.035
ATP2B4	0.035
PPP2R2B	0.035
TSPAN9	0.035
CEP135	0.035
RARRES1	0.035
CGGBP1	0.035
CDH4	0.035
SLC9A3	0.035
CSHL1	0.035
SNUPN	0.035
CBFA2T3	0.035
GPR50	0.035
NCOA1	0.035
QRICH1	0.035
BPTF	0.035
LINC00260	0.03
TBX1	0.03
KCNJ5	0.03
FGFR2	0.03
TGM2	0.03
AR	0.03
KBTBD2	0.03
HIC2	0.03
HLA-DQB1	0.03
TDRD7	0.03
TMEM35B	0.03
PHTF2	0.03
ZNF44	0.03
IL1R1	0.03
UBQLN2	0.03
SKIL	0.03
MUC5AC	0.03
ALDH3A2	0.03
COX7B	0.03
MRPS16	0.03
CHAC1	0.03
MEN1	0.03
PMM2	0.03
TSPAN31	0.03
NPRL3	0.03
HSPA6	0.03
WBP4	0.03
PITPNM1	0.03
BCL3	0.03
AUH	0.03
PHYHIP	0.03
TNFSF12	0.03
FXYD2	0.03
PSMC3IP	0.03
PRG4	0.03
IL13RA2	0.03
CA4	0.03
CROCC	0.03
NDRG2	0.03
ADGRL2	0.03
VPS50	0.03
ATP6V0E1	0.03
PTGER1	0.03
AVPR2	0.03
H1-1	0.03
HADHA	0.03
PRKDC	0.03
EIF4EBP2	0.03
CRYAB	0.03
CACYBP	0.03
LGR5	0.03
FN1	0.03
TRIM5	0.025
FLI1	0.025
TUBGCP4	0.025
CIZ1	0.025
KRT18	0.025
CLPTM1	0.025
ELL2	0.025
RYBP	0.025
TOMM34	0.025
ARIH1	0.025
DENND5B	0.025
RCAN1	0.025
SNRNP40	0.025
MAT2B	0.025
TEX10	0.025
EXOSC5	0.025
RASAL2	0.025
CHST5	0.025
LYRM2	0.025
HBEGF	0.025
BCAM	0.025
TOB1	0.025
CD93	0.025
RRP8	0.025
MTRR	0.025
RABEP1	0.025
PDLIM5	0.025
PCGF2	0.025
BLZF1	0.025
DUSP4	0.025
IMPDH1	0.025
PCYT1A	0.025
TK2	0.025
PSMB1	0.025
ATXN7	0.025
GOSR1	0.025
RPS6KA4	0.025
PALLD	0.025
GAMT	0.025
PFDN4	0.025
WNT2	0.025
IPO7	0.025
JAKMIP2	0.025
FABP1	0.025
ZNF510	0.025
MAP3K10	0.025
BCLAF1	0.025
FAM107A	0.025
CHD4	0.025
INHBC	0.025
TNFSF14	0.025
PSMD13	0.025
PSMC3	0.025
LILRA6	0.025
EZR	0.025
ANP32B	0.025
LGALS8	0.025
YME1L1	0.025
MAPK13	0.025
EIF4E	0.025
EPM2A	0.02
GYG2	0.02
GNAS	0.02
KMT2A	0.02
DAZAP2	0.02
MED20	0.02
TPD52	0.02
PDCD2	0.02
ACSL6	0.02
RNF13	0.02
MACROH2A1	0.02
KDM4C	0.02
FAS	0.02
DCAF8	0.02
N4BP2L2	0.02
DNAJB1	0.02
SIRT3	0.02
ZBTB5	0.02
BMS1	0.02
HNRNPK	0.02
CD68	0.02
PHKG2	0.02
RPL24	0.02
CD82	0.02
CHAF1A	0.02
KBTBD11	0.02
BSN	0.02
ACTR3	0.02
NME6	0.02
RPL6	0.02
PEX10	0.02
SMARCC1	0.02
SIGLEC6	0.02
PRKN	0.02
RBMXL2	0.02
SLC1A2	0.02
SPRR2D	0.02
CANX	0.02
ATRX	0.02
TNFRSF10B	0.02
CDT1	0.02
AQP4	0.02
CMKLR1	0.015
TOMM70	0.015
ARF5	0.015
GALC	0.015
ATP13A3	0.015
MXD4	0.015
SCARB2	0.015
HSPG2	0.015
ELAVL1	0.015
NUP50	0.015
HLA-DQA1	0.015
PKP4	0.015
CPD	0.015
CFAP74	0.015
VDAC1	0.015
A2M	0.015
RSL24D1	0.015
SLC25A15	0.015
KLF10	0.015
EEF1G	0.015
PIEZO1	0.015
CXCL8	0.015
NAGA	0.015
SMARCD1	0.015
CZIB	0.015
CEP57	0.015
SLA	0.015
SH3YL1	0.015
PRKX	0.015
SPATA2	0.015
KCNQ1	0.015
FARP2	0.015
PHF14	0.015
DAG1	0.015
HIF1A	0.015
EGR3	0.015
RCN1	0.015
THBS1	0.015
CHN2	0.015
TNFAIP8L1	0.015
ZNF93	0.015
CAVIN1	0.015
CALCOCO1	0.015
RO60	0.015
EIF4A1	0.01
SOS2	0.01
RPL13A	0.01
SLC35D2	0.01
MFAP3	0.01
LAPTM5	0.01
ATP5F1C	0.01
ZC3H4	0.01
MFAP5	0.01
RALA	0.01
GRIK1	0.01
CLIP1	0.01
MATR3	0.01
SEL1L	0.01
GART	0.01
SPIN1	0.01
NDUFA10	0.01
WWTR1	0.01
MRPL11	0.01
ATP5MJ	0.01
GMEB1	0.01
COL1A2	0.01
TMEM222	0.01
TRIB2	0.01
LAPTM4A	0.01
MARCHF7	0.01
CDC16	0.01
INPP5K	0.01
PSD3	0.01
R3HDM2	0.01
CD37	0.01
H2AZ1	0.01
REEP1	0.01
M6PR	0.01
DCX	0.01
JADE3	0.01
TAGLN2	0.01
AP3B2	0.01
TRPM2	0.01
CSNK2A1	0.01
PLXNC1	0.01
TLE3	0.01
PLAGL1	0.01
MBNL1	0.01
GNAI3	0.01
MOBP	0.01
MAP2K3	0.01
NVL	0.01
S100G	0.01
DLEC1	0.01
PTPRO	0.01
NONO	0.01
DDOST	0.01
EIF3B	0.01
UBN1	0.01
NHP2	0.01
CDKN2A	0.01
RIN2	0.01
SEC23B	0.01
CAMK2B	0.01
HSPA4	0.005
FKSG49	0.005
DCTD	0.005
HINT1	0.005
PREPL	0.005
KAT6B	0.005
TNC	0.005
MED13	0.005
MORF4L2	0.005
UBE4A	0.005
PFN1	0.005
STRN4	0.005
ZMYND11	0.005
SPATS2	0.005
HEATR1	0.005
PGLYRP4	0.005
MYLK	0.005
PALM2AKAP2	0.005
FBN1	0.005
LGALS9	0.005
DRG2	0.005
PROCR	0.005
SLC25A20	0.005
CYBB	0.005
ZBTB43	0.005
SLC17A7	0.005
COL9A3	0.005
PDS5B	0.005
PRKAR2A	0.005
TNFRSF11B	0.005
PIGF	0.005
PPIB	0.005
SERP1	0.005
TSPAN3	0.005
TNFAIP8	0.005
RPS16	0.005
PSMA5	0.005
ANAPC5	0.005
TMEM109	0.005
TRIM9	0.005
SOX4	0.005

## Sheet: KIRP.VIP
geneName	VIP
SULT1E1	0.825
OPN4	0.81
ZNF226	0.8
ODF3L2	0.725
FGF5	0.655
CCDC27	0.655
IGSF22	0.65
PRND	0.64
C6orf58	0.635
TCF15	0.635
KRT4	0.625
RMND1	0.625
KIAA1024	0.605
FLJ39609	0.6
DDN	0.565
TERT	0.55
PAPOLB	0.54
APOL5	0.54
ABCA17P	0.525
CDH18	0.515
ST14	0.515
IGF2BP3	0.505
GPR19	0.5
TTC9	0.5
CYP4F11	0.49
LILRA4	0.48
RFPL4B	0.48
MEOX2	0.475
INPP5D	0.47
LRRC17	0.465
EIF3E	0.455
PCSK7	0.43
MYO16	0.42
SLC16A6	0.42
NUSAP1	0.405
MYH4	0.395
CHGA	0.395
CLEC12B	0.39
MLNR	0.39
SATB2	0.385
PABPC1	0.375
C1orf126	0.37
ULK2	0.37
SNX16	0.34
SH3BP5	0.335
LOC388955	0.33
PROM1	0.325
ZFP90	0.32
TCTEX1D2	0.32
RPLP0P2	0.32
CELF2	0.31
MXI1	0.31
EN1	0.305
EGFL6	0.305
DENND1C	0.305
ZNF586	0.305
SFRP5	0.3
HIGD1B	0.295
WISP2	0.285
MFGE8	0.285
DHRS7B	0.285
KPNA4	0.28
TAF4B	0.28
STC2	0.28
ALX4	0.27
VPS33B	0.27
GABRA5	0.26
RLN2	0.25
TRIM34	0.245
ZNF132	0.24
C15orf23	0.24
MMRN1	0.24
FOXD1	0.23
ANKRD34C	0.22
APLP1	0.22
GP9	0.22
TCTA	0.215
NUF2	0.21
PI15	0.21
ZNF346	0.21
ABHD4	0.205
ALX1	0.205
LPPR4	0.205
HSFY2	0.2
SRPX2	0.195
PCBP2	0.195
ACTG2	0.195
FOXA2	0.19
MED20	0.19
ERC2	0.19
ZZEF1	0.185
PRSS23	0.185
CENPN	0.18
NLGN4X	0.18
VWA5A	0.175
C20orf134	0.175
PIP	0.17
STOX1	0.17
MBL1P	0.165
ZSCAN18	0.165
C21orf88	0.165
ZNF135	0.165
CDKN1A	0.165
PITX2	0.16
TUBBP5	0.16
ABCC8	0.16
YIPF7	0.16
COL20A1	0.16
CCND2	0.16
KLHDC8A	0.16
HOXA13	0.16
PALM2-AKAP2	0.16
FAM134B	0.16
SPINK7	0.16
CNTN6	0.155
YIPF4	0.155
CENPA	0.155
C19orf51	0.15
KIAA1755	0.15
NLRX1	0.15
ADAM7	0.145
OR51E2	0.145
C1orf38	0.145
DDX59	0.145
SERPINB3	0.14
TMEM71	0.14
MECOM	0.14
LOC647309	0.14
TMEM105	0.14
CYP2J2	0.14
C1orf198	0.135
TMEM200C	0.135
PSG3	0.135
ZFP3	0.135
PSAT1	0.13
KIAA0513	0.13
KLK2	0.13
ZNF443	0.13
VEGFC	0.13
SHOX2	0.13
MAS1L	0.125
AHCY	0.125
UOX	0.12
GTF2H1	0.12
LOC341056	0.12
CTRB2	0.12
RAB42	0.115
SUGT1P1	0.115
FOXA1	0.115
THEM4	0.115
CLDND1	0.115
KRT2	0.11
TLE6	0.11
EVC2	0.11
ZNF274	0.11
RSL1D1	0.11
COBL	0.11
KLK11	0.105
SYNGR1	0.105
CCNJL	0.105
RAB6C	0.105
ADH1C	0.105
CA12	0.105
FAM83D	0.105
CACNA1H	0.105
KIAA1609	0.1
PLXNB1	0.1
CAV3	0.1
LPAR4	0.1
LOC285733	0.095
CYP7B1	0.095
HJURP	0.095
PRDX6	0.095
EPPK1	0.09
HSPB6	0.09
GABRB3	0.085
TROAP	0.085
ZFYVE21	0.085
TPK1	0.085
EPHB3	0.085
MEIS3P1	0.085
FIBIN	0.085
UBA3	0.085
UPK1A	0.085
LGSN	0.085
CEP55	0.085
C2orf3	0.08
ISX	0.075
NKX6-1	0.075
FAM5C	0.075
MYF6	0.075
SLC34A2	0.075
ANGPT2	0.075
DIO3	0.07
LMCD1	0.07
NEIL3	0.07
MMP20	0.07
UGT2B28	0.07
WDR62	0.07
MGAT4C	0.07
YWHAH	0.07
LOC158696	0.07
PISD	0.065
LOC400759	0.065
MTHFD2	0.065
C6orf223	0.065
CST6	0.065
USP13	0.065
UBE2C	0.06
KLF17	0.06
B4GALNT1	0.06
ESPL1	0.06
EIF4ENIF1	0.06
LOC283856	0.06
C9orf70	0.06
GJA3	0.06
KCNK3	0.06
TBX18	0.055
SBSN	0.055
PLCD3	0.055
GAL3ST2	0.055
FRMPD4	0.055
UBL4B	0.055
LOC344967	0.055
CHIA	0.055
DMRT3	0.055
KCTD15	0.055
INSC	0.055
DAB1	0.055
PAFAH1B1	0.055
APLNR	0.055
CADM2	0.05
A4GALT	0.05
ADAMTS12	0.05
ABI3BP	0.05
AHSG	0.05
RAB40B	0.05
SLBP	0.05
LOC400696	0.05
KISS1	0.05
VPS53	0.05
CDK18	0.05
TOX2	0.05
ADH4	0.045
ACCN2	0.045
THBS4	0.045
GTSE1	0.045
KIF20A	0.045
DCLK3	0.045
GRINA	0.045
SGOL1	0.045
EPB41L4B	0.045
FADS1	0.045
PPP1R3G	0.045
HSD17B6	0.045
SRPX	0.045
CCDC33	0.045
SNX27	0.04
CSAG1	0.04
SMPX	0.04
B4GALT3	0.04
NRARP	0.04
PXDNL	0.04
LOC100128164	0.04
C12orf29	0.04
KHSRP	0.04
GOLT1A	0.04
COL10A1	0.04
KIF9	0.04
LBP	0.04
CAMK2B	0.035
PI4KB	0.035
RAB20	0.035
C14orf128	0.035
ZIC3	0.035
PBK	0.035
COL1A1	0.035
NCL	0.035
FAM81B	0.035
DGAT2	0.035
NEB	0.035
ZNF440	0.035
CDH8	0.035
CLDN7	0.035
DBX2	0.035
AGTR2	0.035
LOC284100	0.035
IRGQ	0.035
CACNA1E	0.035
TSNAX	0.035
RCBTB2	0.035
CNBP	0.035
TMEM74	0.03
TCEA1	0.03
TSPAN2	0.03
NPHS1	0.03
HAPLN1	0.03
IFNA13	0.03
SSX2IP	0.03
SLC35F1	0.03
RAPGEF4	0.03
ATP8A1	0.03
MSI1	0.03
VGLL4	0.03
MYL4	0.03
SMYD4	0.03
AGR3	0.03
DRP2	0.03
SPAG5	0.03
GPR156	0.03
OIP5	0.03
FRZB	0.03
GABRR1	0.03
CNTNAP2	0.03
SURF4	0.03
CCDC80	0.025
CHIT1	0.025
CKAP2L	0.025
BUB1	0.025
ADAM33	0.025
KRT78	0.025
RAB36	0.025
FXR1	0.025
SCRG1	0.025
CRABP1	0.025
CCL19	0.025
PSG5	0.025
STRADB	0.025
SCML2	0.025
SYTL5	0.025
FSTL5	0.025
GRHL1	0.025
NPAS1	0.025
MEP1A	0.025
PLK1S1	0.025
ZNF536	0.025
TRIM72	0.025
SPSB4	0.025
AAA1	0.025
DEF8	0.025
ADAMTSL1	0.025
PCDH17	0.025
TINAGL1	0.025
IL33	0.025
C5orf30	0.025
MAST2	0.025
GNG4	0.02
SCN10A	0.02
MTTP	0.02
NECAB2	0.02
AQP6	0.02
LRRTM1	0.02
BMPR1B	0.02
GPX2	0.02
MEIS2	0.02
UAP1	0.02
COL5A3	0.02
CALHM1	0.02
CDH3	0.02
SAMD13	0.02
MAT1A	0.02
TMEM84	0.02
TMOD1	0.02
ACAN	0.02
RASD2	0.02
WFDC5	0.02
AKR1C3	0.02
OGN	0.02
ARHGAP27	0.02
PLA2G5	0.02
PRSS12	0.02
GLI2	0.02
C13orf36	0.02
GBP1	0.02
CDC25C	0.02
RBP3	0.02
COL5A2	0.02
TMEM102	0.02
RXRG	0.02
UGT1A10	0.02
TXNRD1	0.015
ARX	0.015
GPR120	0.015
RELN	0.015
EBF3	0.015
DKFZP586I1420	0.015
PRELP	0.015
ASRGL1	0.015
SIX1	0.015
VGLL3	0.015
ISM1	0.015
CAPG	0.015
LRFN2	0.015
TSPAN7	0.015
EPR1	0.015
CMBL	0.015
PTHLH	0.015
ELN	0.015
CLIC6	0.015
HSP90AB1	0.015
BPY2	0.015
FOLH1	0.015
SLC7A5	0.015
C9orf117	0.015
MYOZ3	0.015
FBLN1	0.015
GNPAT	0.015
CDC42BPA	0.015
PYY	0.015
IDO1	0.015
AAMP	0.015
CXorf57	0.015
MED30	0.015
SPOCK3	0.015
TEX19	0.015
CPT1C	0.015
IFITM5	0.015
MACC1	0.015
SSX2	0.015
SLC22A23	0.015
AGPAT9	0.015
RNF115	0.015
ERI3	0.015
L1CAM	0.015
MMP1	0.015
CCL28	0.015
ADAMTS4	0.015
HOXD11	0.015
SAMD5	0.015
SENP3	0.015
SLC26A4	0.015
HS3ST1	0.01
GDF6	0.01
ANKMY2	0.01
PPFIBP1	0.01
COL14A1	0.01
RASSF9	0.01
KIF2C	0.01
HELT	0.01
RFFL	0.01
WDR6	0.01
AMACR	0.01
DYRK3	0.01
RABGEF1	0.01
RAB19	0.01
C9orf140	0.01
CACHD1	0.01
TBX2	0.01
LOC554202	0.01
GUCY2E	0.01
TRAM1L1	0.01
LOC144776	0.01
DES	0.01
UGT1A4	0.01
ATP6V1C1	0.01
PRUNE	0.01
MTSS1L	0.01
FLJ90757	0.01
LRRFIP2	0.01
DNTT	0.01
SCN4A	0.01
CHL1	0.01
ASPH	0.01
VPS25	0.01
PRPS2	0.01
PLD5	0.01
MGP	0.01
TWIST1	0.01
TCTEX1D4	0.01
FAM171B	0.01
CHRNB1	0.01
LZTS1	0.01
LHX6	0.01
CYP26A1	0.01
PTGIS	0.01
PLAC1	0.01
SMG6	0.01
WSCD1	0.01
DOCK11	0.01
FAM69A	0.01
UNC45B	0.01
TMSB15A	0.01
UGT3A1	0.01
FAM184A	0.01
UGT1A7	0.01
GDF10	0.01
DMRT2	0.01
SSTR3	0.01
UNCX	0.01
TMEM59L	0.01
NXPH4	0.01
SECTM1	0.01
EPN2	0.01
SIGLEC6	0.01
FAM38B	0.005
RAB3IP	0.005
CXCL10	0.005
C9orf44	0.005
PTPRS	0.005
LOC399959	0.005
SPRYD3	0.005
ASTN1	0.005
CKMT1B	0.005
GPR146	0.005
EEF1A1P9	0.005
LOC100132354	0.005
PLK1	0.005
SPRY1	0.005
ASB15	0.005
IL17B	0.005
PAICS	0.005
ABHD11	0.005
CYP4F2	0.005
JPH1	0.005
SUN1	0.005
BAMBI	0.005
CEACAM1	0.005
TMEM185B	0.005
SORCS2	0.005
NPM1	0.005
SLC16A1	0.005
C3orf70	0.005
MED28	0.005
FLJ32063	0.005
LEFTY2	0.005
SPON1	0.005
HTR1F	0.005
CAMLG	0.005
COL24A1	0.005
VTN	0.005
TNK1	0.005
ZNF385B	0.005
CDH10	0.005
LNP1	0.005
GIPR	0.005
LHX1	0.005
TNFAIP6	0.005
PRICKLE1	0.005
ZNF321	0.005
PLP1	0.005
MST1R	0.005
TYRO3	0.005
NEK2	0.005
KYNU	0.005
UGT1A1	0.005
ANK2	0.005
CDCA8	0.005
ELFN2	0.005
WBSCR17	0.005
HECW2	0.005
ELMOD1	0.005
SSTR2	0.005
RASGEF1B	0.005
KIF26A	0.005
PLS3	0.005
HEYL	0.005
NR5A2	0.005
DLX6	0.005
LINGO1	0.005
AFAP1L2	0.005
DEPDC1B	0.005
GPR21	0.005
EPHX4	0.005
TLE2	0.005
PLAC2	0.005
CAMSAP1	0.005
UGT1A6	0.005
AHCTF1	0.005
HOXD3	0.005
VAT1L	0.005
DNMBP	0.005
RAMP2	0.005
FZD10	0.005
DLGAP5	0.005
BIRC5	0.005
C5	0.005
CYTH2	0.005
DNAL1	0.005
TPX2	0.005
EBF2	0.005
TRIML2	0.005
ALOX15B	0.005
HS3ST2	0.005
GRM5	0.005
SKA1	0.005
PCSK5	0.005
CASC5	0.005
PPAT	0.005
HLA-J	0.005
ATP1B2	0.005
SHCBP1	0.005
WT1	0.005
NONO	0.005
GPR56	0.005
FDPS	0.005
LMTK3	0.005
DNAJB3	0.005
KLHL38	0.005
PTDSS1	0.005
GRB14	0.005
MOCS2	0.005
DPEP2	0.005
MAPKAPK3	0.005
C4orf10	0.005
FLVCR2	0.005
ISLR2	0.005
MEOX1	0.005
PARP1	0.005
TMCO1	0.005
PDE1A	0.005
C1orf43	0.005
THY1	0.005
CACYBP	0.005
HYDIN	0.005
FHDC1	0.005
KLK8	0.005
XK	0.005
ZNF860	0.005
RIMS2	0.005
EPHA8	0.005
TRIOBP	0.005
FHL1	0.005
GPR125	0.005
C3orf50	0.005
WIT1	0.005
COPS2	0.005
EVC	0.005
PTPRQ	0.005
C6orf132	0.005
TRIM71	0.005
TP63	0.005
TBCE	0.005
GJA4	0.005
EDNRA	0.005
NUAK2	0.005
ATP13A4	0.005
ACTA2	0.005
ARVCF	0.005
FGF7	0.005
F2RL2	0.005
