# Supplementary material for: Enhancing feature selection for ordinal outcomes using resampling-based sparse linear discriminant analysis
Source: Bioinform Adv. 2026 Jul 13;6(1):vbag196. doi: 10.1093/bioadv/vbag196 (PMC13401443; doi:10.1093/bioadv/vbag196)
Supplement: vbag196_Supplementary_Data [file vbag196_supplementary_data.zip › SupplementaryFile2.xlsx]

## Sheet: KIRP GO enrichment
ID	Description	GeneRatio	BgRatio	RichFactor	FoldEnrichment	zScore	pvalue	p.adjust	qvalue	geneID	Count
GO:1901079	positive regulation of relaxation of muscle	2/68	3/18986	0.6667	186.137	19.2262	0	0.0146	0.0096	CHGA/ABCC8	2
GO:0003382	epithelial cell morphogenesis	3/68	37/18986	0.0811	22.6383	7.8987	0.0003	0.0602	0.0399	ADAM7/ST14/HOXA13	3
GO:0030223	neutrophil differentiation	2/68	11/18986	0.1818	50.7647	9.898	0.0007	0.0655	0.0434	INPP5D/DHRS7B	2
GO:0070934	CRD-mediated mRNA stabilization	2/68	11/18986	0.1818	50.7647	9.898	0.0007	0.0655	0.0434	IGF2BP3/PABPC1	2
GO:0060213	positive regulation of nuclear-transcribed mRNA poly(A) tail shortening	2/68	13/18986	0.1538	42.9548	9.0721	0.001	0.0708	0.0469	PABPC1/EIF4ENIF1	2
GO:1901077	regulation of relaxation of muscle	2/68	14/18986	0.1429	39.8866	8.7263	0.0011	0.0708	0.0469	CHGA/ABCC8	2
GO:0060211	regulation of nuclear-transcribed mRNA poly(A) tail shortening	2/68	15/18986	0.1333	37.2275	8.4151	0.0013	0.0708	0.0469	PABPC1/EIF4ENIF1	2

## Sheet: Glioma GO enrichment
ID	Description	GeneRatio	BgRatio	RichFactor	FoldEnrichment	zScore	pvalue	p.adjust	qvalue	geneID	Count
GO:0034378	chylomicron assembly	2/61	4/18986	0.5	155.623	17.5584	0.0001	0.0437	0.0263	PLAGL2/APOA4	2
GO:0051823	regulation of synapse structural plasticity	2/61	8/18986	0.25	77.8115	12.3367	0.0003	0.0796	0.0479	CDC42/DRD2	2
GO:0021983	pituitary gland development	3/61	42/18986	0.0714	22.2319	7.8204	0.0003	0.0796	0.0479	POU1F1/GLI1/DRD2	3
